# Supplementary material for: Dietary p-Coumaric Acid Modulates Non-Core Gut Microbiota and Sucrose Solution Consumption in Apis cerana
Source: Insects. 2026 Apr 1;17(4):371. doi: 10.3390/insects17040371 (PMC13115751; doi:10.3390/insects17040371)
Supplement: Supplementary file 1 [file insects-17-00371-s001.zip]

Archive with 1 entries (1 files):
- insects-4180434-supplementary.pdf
